# Supplementary material for: Accelerated symptom improvement in Parkinson’s disease via remote internet-based optimization of deep brain stimulation therapy: a randomized controlled multicenter trial
Source: Commun Med (Lond). 2025 Jan 31;5:31. doi: 10.1038/s43856-025-00744-7 (PMC11785990; doi:10.1038/s43856-025-00744-7)
Supplement: Supplementary file 3 — Supplementary Data 1 [file 43856_2025_744_MOESM3_ESM.xlsx]

## Sheet: Figure 3a
Days since initial programming	In-Clinic Group			RIBA group
	Mean	Upper Limit	Lower Limit	Mean	Upper Limit	Lower Limit
0.9	0.9	0.9	0.9	0.9	0.9	0.9
1.8	1.8	1.8	1.8	1.8	1.8	1.8
2.7	2.7	2.7	2.7	2.7	2.7	2.7
3.6	3.6	3.6	3.6	3.6	3.6	3.6
4.5	4.5	4.5	4.5	4.48958	4.50979	4.46938
5.4	5.4	5.4	5.4	5.3625	5.421	5.304
6.3	6.3	6.3	6.3	6.225	6.33077	6.11923
7.2	7.19583	7.20391	7.18775	7.07917	7.23443	6.9239
8.1	8.07708	8.12153	8.03264	7.90417	8.11634	7.692
9	8.95833	9.03914	8.87752	8.72917	9.00453	8.4538
9.9	9.83958	9.95676	9.72241	9.55417	9.89555	9.21278
10.8	10.7208	10.8744	10.5673	10.3792	10.788	9.97031
11.7	11.6021	11.792	11.4122	11.1896	11.6664	10.7128
12.6	12.4833	12.7096	12.2571	11.9833	12.5298	11.4369
13.5	13.3646	13.6272	13.102	12.7604	13.379	12.1418
14.4	14.2373	14.5364	13.9382	13.5292	14.2232	12.8351
15.3	15.0994	15.4379	14.7609	14.2917	15.0637	13.5196
16.2	15.9615	16.3423	15.5807	15.0375	15.8892	14.1858
17.1	16.8236	17.2487	16.3985	15.7646	16.6976	14.8316
18	17.6857	18.1565	17.2149	16.4583	17.4733	15.4433
18.9	18.5478	19.0654	18.0301	17.1521	18.2534	16.0508
19.8	19.4099	19.9751	18.8446	17.8292	19.0184	16.6399
20.7	20.2571	20.8704	19.6437	18.5042	19.7845	17.2238
21.6	21.0745	21.7374	20.4115	19.1667	20.5394	17.7939
22.5	21.8684	22.5849	21.1519	19.8119	21.2777	18.3461
23.4	22.6539	23.4291	21.8787	20.4394	21.9989	18.8799
24.3	23.433	24.2711	22.5948	21.0559	22.7108	19.401
25.2	24.195	25.0994	23.2906	21.6724	23.4255	19.9192
26.1	24.9422	25.9164	23.9679	22.2866	24.1401	20.4331
27	25.6893	26.7376	24.641	22.8832	24.8366	20.9298
27.9	26.4365	27.5622	25.3107	23.4599	25.5124	21.4074
28.8	27.1496	28.3527	25.9464	24.0366	26.1907	21.8825
29.7	27.8435	29.1262	26.5608	24.6133	26.8712	22.3555
30.6	28.5204	29.8849	27.1559	25.1768	27.538	22.8156
31.5	29.1909	30.6405	27.7413	25.7336	28.199	23.2682
32.4	29.8444	31.3804	28.3083	26.2904	28.8619	23.7189
33.3	30.4766	32.1003	28.8529	26.8472	29.5265	24.168
34.2	31.1088	32.8238	29.3938	27.3996	30.1872	24.612
35.1	31.741	33.5502	29.9317	27.9343	30.8284	25.0403
36	32.3732	34.2793	30.467	28.4514	31.4501	25.4527
36.9	32.9671	34.9669	30.9672	28.9287	32.026	25.8314
37.8	33.5439	35.6378	31.45	29.4059	32.604	26.2078
38.7	34.1187	36.3092	31.9281	29.8832	33.1841	26.5823
39.6	34.6934	36.9832	32.4036	30.3472	33.7499	26.9446
40.5	35.2575	37.647	32.8679	30.7936	34.296	27.2911
41.4	35.813	38.3032	33.3229	31.2222	34.8225	27.622
42.3	36.3686	38.9614	33.7758	31.6398	35.3374	27.9423
43.2	36.9242	39.6216	34.2268	32.0442	35.8379	28.2505
44.1	37.4798	40.2835	34.676	32.3999	36.2803	28.5196
45	38.0353	40.9468	35.1239	32.738	36.7029	28.7732
45.9	38.5717	41.5887	35.5547	33.0562	37.1028	29.0096
46.8	39.1082	42.2322	35.9841	33.3567	37.4826	29.2308
47.7	39.6297	42.8593	36.4	33.655	37.8617	29.4483
48.6	40.1469	43.4828	36.811	33.94	38.2259	29.6541
49.5	40.6535	44.0949	37.2121	34.1963	38.5553	29.8374
50.4	41.1516	44.6983	37.605	34.4261	38.8524	29.9998
51.3	41.6433	45.2954	37.9913	34.6449	39.1372	30.1526
52.2	42.1223	45.8785	38.3661	34.8636	39.4237	30.3036
53.1	42.6012	46.4631	38.7394	35.0824	39.712	30.4528
54	43.0802	47.0489	39.1114	35.3011	40.0019	30.6004
54.9	43.5591	47.6361	39.4821	35.5199	40.2934	30.7464
55.8	44.004	48.1827	39.8252	35.7386	40.5863	30.8909
56.7	44.4148	48.6891	40.1405	35.9419	40.86	31.0239
57.6	44.8171	49.1867	40.4476	36.1275	41.1112	31.1439
58.5	45.2088	49.6727	40.7449	36.2955	41.3397	31.2512
59.4	45.5919	50.1498	41.034	36.4545	41.5575	31.3515
60.3	45.9751	50.6285	41.3216	36.6136	41.7766	31.4506
61.2	46.3493	51.0975	41.601	36.7683	41.9908	31.5458
62.1	46.6921	51.5288	41.8554	36.9075	42.1847	31.6303
63	47.0349	51.9616	42.1082	37.0467	42.3797	31.7137
63.9	47.3777	52.396	42.3595	37.1859	42.5758	31.796
64.8	47.6847	52.7864	42.5831	37.2898	42.723	31.8566
65.7	47.9872	53.1726	42.8018	37.3892	42.8648	31.9137
66.6	48.2762	53.5432	43.0092	37.4886	43.0075	31.9698
67.5	48.5586	53.9068	43.2104	37.577	43.1351	32.019
68.4	48.8319	54.2602	43.4037	37.6566	43.2507	32.0624
69.3	49.0874	54.5918	43.5829	37.7361	43.3671	32.1051
70.2	49.3293	54.9074	43.7513	37.8157	43.4842	32.1471
71.1	49.5713	55.2244	43.9182	37.8952	43.602	32.1883
72	49.8133	55.5428	44.0838	37.9748	43.7206	32.2289
72.9	50.0553	55.8625	44.2481	38.0543	43.8398	32.2687
73.8	50.2973	56.1834	44.4112	38.1338	43.9598	32.3079
74.7	50.5393	56.5055	44.5731	38.2134	44.0803	32.3464
75.6	50.7813	56.8288	44.7338	38.2797	44.1814	32.378
76.5	51.0233	57.1532	44.8934	38.3393	44.2729	32.4058
77.4	51.2653	57.4786	45.0519	38.399	44.3649	32.4331
78.3	51.5073	57.8051	45.2095	38.4586	44.4575	32.4599
79.2	51.7493	58.1325	45.3661	38.5183	44.5505	32.4861
80.1	51.9913	58.4608	45.5217	38.578	44.6442	32.5118
81	52.2332	58.7901	45.6764	38.6376	44.7383	32.537
81.9	52.4752	59.1202	45.8303	38.6973	44.8329	32.5617
82.8	52.7172	59.4512	45.9833	38.7569	44.928	32.5859
83.7	52.9435	59.7615	46.1256	38.8011	44.9988	32.6035
84.6	53.1385	60.0295	46.2474	38.8409	45.0629	32.6189
85.5	53.32	60.28	46.3599	38.8807	45.1274	32.634
86.4	53.5014	60.5314	46.4715	38.9205	45.1922	32.6487
87.3	53.6829	60.7837	46.5822	38.9602	45.2574	32.663
88.2	53.8644	61.0368	46.6921	39	45.323	32.677
89.1	54.0459	61.2907	46.8011	39.0398	45.3889	32.6906
90	54.2274	61.5454	46.9094	39.0795	45.4552	32.7039

## Sheet: Figure 3b
Days since initial programming	In-Clinic	RIBA
13		1
30		1
39		1
36		1
49		1
19		1
27		1
12		1
11		1
67		1
43		1
41		1
21		1
35		1
64		1
75		1
46		1
90		0
64		1
58		1
90		0
22		1
16		1
40		1
61		1
17		1
26		1
43		1
17		1
23		1
48		1
57		1
43		1
21		0
34		1
50		1
83		1
36		1
49		1
56		1
21		0
45		1
44		1
5		1
7		1
4		1
7		1
15		1
90	0
55	1
90	0
56	1
58	1
68	1
56	1
60	0
64	1
66	1
64	1
12	0
90	0
90	0
49	1
84	1
36	1
90	0
25	1
24	1
90	0
30	1
40	1
32	1
84	1
37	1
21	1
28	1
21	1
28	1
29	1
22	1
14	1
47	1
90	0
83	1
61	1
61	1
32	1
36	1
45	1
20	1
55	1
69	1
51	1
90	0
90	0
7	1

## Sheet: Figure 3c
Days since initial programming	In-Clinic	RIBA
7	0.023256
14	0.046512
20	0.093023
21	0.162791
22	0.186047
27	0.209302
28	0.27907
31	0.325581
32	0.348837
35	0.395349
36	0.465116
37	0.511628
38	0.534884
40	0.55814
42	0.581395
43	0.604651
44	0.627907
48	0.651163
49	0.674419
51	0.72093
52	0.744186
55	0.767442
56	0.813953
57	0.837209
58	0.860465
59	0.883721
60	0.906977
61	0.953488
62	0.976744
63	1.04651
64	1.09302
66	1.16279
68	1.18605
69	1.2093
77	1.25581
80	1.27907
81	1.30233
83	1.32558
84	1.34884
91	1.39535
95	1.44186
97	1.46512
98	1.48837
4		0.052632
6		0.078947
8		0.105263
9		0.131579
11		0.157895
13		0.236842
15		0.315789
16		0.368421
17		0.394737
19		0.421053
20		0.5
21		0.578947
23		0.631579
25		0.657895
26		0.710526
27		0.736842
28		0.789474
29		0.894737
31		1
32		1.02632
33		1.05263
35		1.10526
36		1.21053
37		1.23684
38		1.26316
40		1.31579
41		1.47368
43		1.52632
45		1.60526
46		1.63158
47		1.65789
48		1.73684
49		1.78947
50		1.84211
53		1.86842
54		1.89474
55		1.94737
56		2
57		2.02632
58		2.07895
60		2.15789
61		2.21053
62		2.28947
63		2.31579
64		2.34211
65		2.39474
66		2.44737
68		2.47368
70		2.5
73		2.52632
74		2.55263
75		2.57895
77		2.60526
79		2.63158
83		2.65789
85		2.68421
86		2.71053
89		2.76316
97		2.81579

## Sheet: Figure 3d
Days since initial programming	In-Clinic	RIBA
0	0	0
30	39.5	57.9
60	72.1	84.2
90	76.7	92.1

## Sheet: Figure 3e
Days since initial programming	In-Clinic	RIBA
0	0	0
30	46.5	65.8
60	86	86.8
90	93	89.5
