# Supplementary material for: Accelerated symptom improvement in Parkinson’s disease via remote internet-based optimization of deep brain stimulation therapy: a randomized controlled multicenter trial
Source: Commun Med (Lond). 2025 Jan 31;5:31. doi: 10.1038/s43856-025-00744-7 (PMC11785990; doi:10.1038/s43856-025-00744-7)
Supplement: Supplementary file 4 — Supplementary Data 2 [file 43856_2025_744_MOESM4_ESM.xlsx]

## Sheet: Figure 4
Days since initial programming	In-Clinic Group																																					RIBA group
30	-9.58			-1.15	-2.81			12.24	36.1	-6.04	2.5	1.09		-14.53	-9.63	-7.5	8.54	10.62	-16.25	-22.25	-12.81	-15.78	-9.84	-2.81	-22.34	2.86	-20.78		-12.35	3.28	-3.54	27.08	-9.85	-26.41	5.88	13.28	-16.88	-6.46	-3.39			-2.4	-9.84	-2.55	-9.33	17.44	-4.22	-11.93	-6.46
60	6.72	18.24	12.61	-1.15	0.36			3.65	34.17	1.88	4.16	10.26		-9.32	-16.14	-7.4	-4.74		-14.38	-26.05	-13.85	-16.04	-5.57	-0.89	-15.47	1.35	1.93		-9.85	2.81	3.81	21.61	1.66	-26.15	8.18	6.25	-21.98	-8.81	-1.46	-1.51	27.45	-6.3	-8.65		-16.41	13.02	-19.16	0.15	-5.47
90	3.13		-5		-1.93	-14.06	-7.5	-0.63	-7.29	-4.79	9.84	11.3	-8.86		-22.65	-12.08		11.09	-6.1	-22.98	-13.85	-15.78	-2.91		-17.86		1.04	-28.23	-25.42	5.47	0.47	19.68	-10.47		0.68	3.8	-23.86	-8.23	-3.91	-4.69			-28.28	-8.6		20.62	-17.29	-9.06	-5.68
[truncated: 20 more columns]
